# Supplementary material for: A Cysteine-Rich Protein, SpDIR1L, Implicated in S-RNase-Independent Pollen Rejection in the Tomato (Solanum Section Lycopersicon) Clade
Source: Int J Mol Sci. 2021 Dec 2;22(23):13067. doi: 10.3390/ijms222313067 (PMC8657656; doi:10.3390/ijms222313067)
Supplement: Supplementary file 1 [file ijms-22-13067-s001.zip]

Archive with 1 entries (1 files):
- ijms-1461686-supplementary.pdf
